# Supplementary material for: Attenuation of NAD[P]H:quinone oxidoreductase 1 aggravates prostate cancer and tumor cell plasticity through enhanced TGFβ signaling
Source: Commun Biol. 2020 Jan 3;3:12. doi: 10.1038/s42003-019-0720-z (PMC6941961; doi:10.1038/s42003-019-0720-z)
Supplement: Supplementary file 2 — Supplementary Data 1 [file 42003_2019_720_MOESM2_ESM.xlsx]

## Sheet: 1.Fig 1b
Fig. 1b
		Prostate weight (g)
	n	NTC	shNQ
	1	0.12	0.13
	2	0.09	0.1
	3	0.1	0.25
	4	0.08	0.09
	5	0.12	0.1
	6	0.1	0.24
	7	0.12	0.13
	8	0.09

## Sheet: 2.Fig 1d
Fig. 1d
DAVID-Pathways-Chart
Category	Term	Count	%	PValue	log10(P Value)	Genes	List Total	Pop Hits	Pop Total	Fold Enrichment	Bonferroni	Benjamini	FDR
KEGG_PATHWAY	hsa04062:Chemokine signaling pathway	11	4	0.000182793	3.73804	ADCY2, CCL2, IL8, CCL20, GNAI1, CXCL2, GNB4, SHC3, PLCB2, AKT3, PRKCB	70	187	5085	4.27311	0.0175762	0.0175762	0.201539
KEGG_PATHWAY	hsa04730:Long-term depression	6	2.18182	0.0022807	2.64193	GNAI1, PLA2G2A, IGF1, GUCY1B3, PLCB2, PRKCB	70	69	5085	6.31677	0.198669	0.104829	2.4883
KEGG_PATHWAY	hsa04510:Focal adhesion	9	3.27273	0.00545663	2.26308	LAMA3, IGF1, PDGFC, LAMC1, BIRC3, SHC3, AKT3, PRKCB, FN1	70	201	5085	3.25267	0.411832	0.162148	5.85955
KEGG_PATHWAY	hsa04540:Gap junction	6	2.18182	0.00683838	2.16505	ADCY2, GNAI1, GUCY1B3, PDGFC, PLCB2, PRKCB	70	89	5085	4.89727	0.486036	0.153293	7.29291
KEGG_PATHWAY	hsa04621:NOD-like receptor signaling pathway	5	1.81818	0.00959145	2.01812	CCL2, IL8, CXCL2, TNFAIP3, BIRC3	70	62	5085	5.85829	0.60736	0.170533	10.0898
KEGG_PATHWAY	hsa05214:Glioma	5	1.81818	0.0101388	1.99402	PLCG2, IGF1, SHC3, AKT3, PRKCB	70	63	5085	5.76531	0.627858	0.151891	10.6366
KEGG_PATHWAY	hsa04960:Aldosterone-regulated sodium reabsorption	4	1.45455	0.0176444	1.75339	ATP1B1, IGF1, IRS1, PRKCB	70	41	5085	7.08711	0.822145	0.218612	17.8362
KEGG_PATHWAY	hsa04370:VEGF signaling pathway	5	1.81818	0.0183309	1.73682	PLCG2, PLA2G2A, NOS3, AKT3, PRKCB	70	75	5085	4.84286	0.833805	0.200944	18.4677
KEGG_PATHWAY	hsa05222:Small cell lung cancer	5	1.81818	0.0265854	1.57536	LAMA3, LAMC1, BIRC3, AKT3, FN1	70	84	5085	4.32398	0.926736	0.252042	25.7221
KEGG_PATHWAY	hsa04020:Calcium signaling pathway	7	2.54545	0.0312441	1.50523	ADCY2, P2RX6, PLCG2, NOS3, BDKRB2, PLCB2, PRKCB	70	176	5085	2.8892	0.953996	0.265013	29.5523
KEGG_PATHWAY	hsa05200:Pathways in cancer	10	3.63636	0.0318641	1.4967	LAMA3, IL8, PLCG2, IGF1, LAMC1, BIRC3, MECOM, AKT3, PRKCB, FN1	70	328	5085	2.21472	0.956766	0.248405	30.0483

## Sheet: 3.Fig 1e
Fig. 1e
DAVID-GO_Selected Biological
Category	Term	Count	%	PValue	log10(P Value)	Genes	List Total	Pop Hits	Pop Total	Fold Enrichment	Bonferroni	Benjamini	FDR
GOTERM_BP_FAT	GO:0009611~response to wounding	16	5.81818	0.00250841	2.6006	KLK8, CCL2, IL8, CYP1A1, CXCL2, IGF1, BDKRB2, MECOM, IL17C, SLC1A3, SAA2, CCL20, F5, SERPINA3, SERPIND1, FN1	169	530	13528	2.41652	0.979096	0.619759	4.09991
GOTERM_BP_FAT	GO:0014910~regulation of smooth muscle cell migration	3	1.09091	0.00932424	2.03039	IGF1, IGFBP3, IGFBP5	169	12	13528	20.0118	0.999999	0.513897	14.4567
GOTERM_BP_FAT	GO:0006928~cell motion	13	4.72727	0.0154654	1.81064	SEMA6A, CCL2, SAA2, IL8, ID1, MDGA1, ADRA2A, DNAH3, IGF1, NOS3, LAMC1, BMP7, FN1	169	475	13528	2.19077	1	0.468287	22.879
GOTERM_BP_FAT	GO:0030593~neutrophil chemotaxis	3	1.09091	0.0205882	1.68638	CCL2, SAA2, IL8	169	18	13528	13.3412	1	0.533632	29.3019
GOTERM_BP_FAT	GO:0048870~cell motility	9	3.27273	0.037885	1.42153	CCL2, SAA2, IL8, ID1, MDGA1, DNAH3, NOS3, LAMC1, FN1	169	307	13528	2.34666	1	0.654266	47.4681
GOTERM_BP_FAT	GO:0006935~chemotaxis	6	2.18182	0.049367	1.30656	CCL2, SAA2, IL8, CCL20, CXCL2, SERPIND1	169	160	13528	3.00178	1	0.676948	56.9956

## Sheet: 4.Fig 2a
Fig. 2a
	Chandran prostate		BMC Cancer 2007/04/12
		Primary site	10
		Mets	21
			Raw Log2 intensity - NQO1
			PCA	Met
		1	0.04895	-1.72843
		2	0.32194	-1.65432
		3	0.3947	-1.61576
		4	0.40492	-1.51736
		5	0.46353	-1.51368
		6	0.4738	-1.21738
		7	0.52189	-1.17208
		8	0.59597	-1.08867
		9	1.28232	-1.00581
		10	1.28761	-0.94318
		11		-0.92777
		12		-0.91087
		13		-0.71445
		14		-0.51567
		15		-0.40963
		16		-0.27457
		17		-0.15728
		18		-0.13982
		19		-0.13442
		20		0.343
		21		0.72675

## Sheet: 5.Fig 2b
Fig. 2b
	GSE35988
		Log2 - NQO1
		PCA	Met
	1	0.0907	0.1221
	2	-0.332	0.844
	3	0.292	-0.7112
	4	0.0531	0.2433
	5	0.1404	-0.4352
	6	-0.015	0.2495
	7	0.2854	-0.2398
	8	0.1573	-0.5485
	9	0.3155	-1.0747
	10	-0.1736	-0.191
	11	0.3702	-0.2603
	12	0.1803	-0.553
	13	0.006	0.6205
	14	0.3311	-0.5807
	15	0.0776	-0.3543
	16	-0.1268	-1.1572
	17	0.1193	-0.8407
	18	0.2074	-0.9128
	19	-0.0065	-0.1766
	20	0.1545	0.6862
	21	-0.2169	-0.6375
	22	0.2837	-0.5686
	23	0.3691	-0.4327
	24	0.3471	0.1357
	25	0.2229	0.2086
	26	0.2525	0.0301
	27	0.2771	0.1693
	28	-0.0173	-0.489
	29	0.3368	-0.5836
	30	0.1733	-0.058
	31	-0.0204	-0.157
	32	-0.0395	-0.5506
	33	0.0776	-0.0322
	34	-0.2123	-0.6514
	35	0.181	-1.1126
	36	0.1958
	37	-0.1769
	38	0.2915
	39	-0.1132
	40	0.0278
	41	-0.2341
	42	0.2033
	43	0.0956
	44	0.1985
	45	0.0909
	46	0.3704
	47	-0.0193
	48	-0.0095
	49	-0.3758
	50	0.1579
	51	0.0933
	52	0.2311
	53	0.1563
	54	0.1546
	55	-0.0299
	56	0.3734
	57	0.1527
	58	0.1956
	59	0.2957

## Sheet: 6.Fig 3c
Fig. 3c
	mRNA expression (Fold change)
	CDH1			CDH2			VIM			NQO1
	ARCaPE	ARCaPM		ARCaPE	ARCaPM		ARCaPE	ARCaPM		ARCaPE	ARCaPM
	1	0.501736		1	4.28709		1	2.28945		1	0.600818
	1	0.6113		1	2.24233		1	2.43682		1	0.626332
	1	0.0683934		1	1.23971		1	2.46229		1	0.586418

## Sheet: 7.Fig 3e
Fig. 3e
	mRNA expression (Fold change)
	CDH1			CDH2			VIM			NQO1
PC-3	NTC	shNQ		NTC	shNQ		NTC	shNQ		NTC	shNQ
	1	0.293209		1	1.39959		1	1.5966		1	0.20805
	1	0.418994		1	1.79627		1	4.46915		1	0.300409
	1	0.0683934		1	1.79627		1	6.7039		1	0.19751

## Sheet: 8.Fig 4a
Fig. 4a
	Cell migration (OD 570 nm)
	ARCaPE	ARCaPM	NTC	shNQ
	0.036	0.103	0.075	0.093
	0.039	0.146	0.063	0.102
	0.056	0.096	0.07	0.08

## Sheet: 9.Fig 4d
Fig. 4b
	Cell migration (%)
	Con		MAC220			Con		MAC220
	ARCaPE	ARCaPM	ARCaPE	ARCaPM		NTC	shNQ	NTC	shNQ
	97.9592	342.857	88.3256	489.796		43.956	82.1978	116.484	183.297
	73.4694	416.327	142.317	669.388		107.692	178.022	129.67	248.352
	89.7959	563.265	146.939	677.551		114.286	156.264	213.187	220
	138.775	367.347	252.857	653.061		134.066	120.659	164.835	263.517

## Sheet: 10.Fig 5c
Fig. 5c
	mRNA expression (Fold change)
	NQO1			TGFB1			TGFB3			TGFBR1			TGFBR2			LTBP
PC-3	NTC	shNQ		NTC	shNQ		NTC	shNQ		NTC	shNQ		NTC	shNQ		NTC	shNQ
	1	0.216		1	2.0279		1	1.939		1	1.653		1	1.753		1	1.759
	1	0.276		1	1.6021		1	1		1	0.678		1	1.424		1	1.292
	1	0.23		1	1.4845		1	0.582		1	0.747		1	1.363		1	1.288

[truncated: 14 more sheets: 11.Fig 5d, 12.Fig 5e, 13.Fig 5f, 14.Fig 6a, 15.Fig 6c, 16.Fig 6e, 17.Sup Fig1.Yu, 18.Sup Fig1.Lapointe, 19.Sup Fig1.Ramaswamy, 20.Sup Fig1.Ramaswamy2, 21.Sup Fig1.Tamura, 22.Sup Fig 4c, 23.Sup Fig 6a, 24.Sup Fig8]
